# Supplementary material for: Polyphenol-Rich Oenanthe javanica as a Cardioprotective Functional Food Candidate Exhibiting Antiplatelet Activity via Suppression of Ca2+ Mobilization and Thromboxane A2 Production
Source: Int J Mol Sci. 2026 Jun 12;27(12):5326. doi: 10.3390/ijms27125326 (PMC13299637; doi:10.3390/ijms27125326)
Supplement: Supplementary file 1 [file ijms-27-05326-s001.zip]

Archive with 1 entries (1 files):
- ijms-4356778-supplementary.pdf
